# Supplementary material for: MutMap Reveals a Structural Deletion at the Chalcone Synthase Locus Controlling Black Seed Coat in a Gamma-Irradiated Vietnamese Soybean Mutant
Source: Genes (Basel). 2026 Jul 17;17(7):814. doi: 10.3390/genes17070814 (PMC13409758; doi:10.3390/genes17070814)
Supplement: Supplementary file 1 [file genes-17-00814-s001.zip]

Archive with 2 entries (2 files):
- Supplemental Figures v3.pdf
- Supplemental Table v3.pdf
